# Supplementary material for: Dissolution of Volcanic Ash in Alkaline Environment for Cold Consolidation of Inorganic Binders
Source: Materials (Basel). 2024 Oct 17;17(20):5068. doi: 10.3390/ma17205068 (PMC11509610; doi:10.3390/ma17205068)
Supplement: Supplementary file 1 [file materials-17-05068-s001.zip]

Archive with 1 entries (1 files):
- materials-3231753-supplementary.pdf
